# Supplementary material for: Prognostic Impact of Renin–Angiotensin System Inhibitors in Revascularized Patients with Acute Myocardial Infarction and Preserved or Mildly Reduced Ejection Fraction: A Retrospective Cohort Study
Source: J Clin Med. 2026 Apr 1;15(7):2676. doi: 10.3390/jcm15072676 (PMC13072846; doi:10.3390/jcm15072676)
Supplement: Supplementary file 1 [file jcm-15-02676-s001.zip]

Archive with 3 entries (3 files):
- Figure S1.jpg
- Supplementary Table S1.pdf
- Supplementary Table S2.pdf
